# Supplementary material for: Microwave-Assisted Vacuum Synthesis of TiO2 Nanocrystalline Powders in One-Pot, One-Step Procedure
Source: Nanomaterials (Basel). 2021 Dec 31;12(1):149. doi: 10.3390/nano12010149 (PMC8746694; doi:10.3390/nano12010149)
Supplement: Supplementary file 1 [file nanomaterials-12-00149-s001.zip]

Archive with 1 entries (1 files):
- nanomaterials-1491523-supplementary.pdf
